# Supplementary material for: Iron-Catalyzed Chlorination of Titanium Oxides in Molten Salts: A Deep Neural Network-Based Mechanistic Study
Source: Materials (Basel). 2026 Apr 24;19(9):1746. doi: 10.3390/ma19091746 (PMC13165055; doi:10.3390/ma19091746)
Supplement: Supplementary file 1 [file materials-19-01746-s001.zip]

Archive with 1 entries (1 files):
- materials-4223981-supplementary.pdf
